# Supplementary material for: Calcium-to-phosphorus releasing ratio affects osteoinductivity and osteoconductivity of calcium phosphate bioceramics in bone tissue engineering
Source: Biomed Eng Online. 2023 Feb 9;22:12. doi: 10.1186/s12938-023-01067-1 (PMC9912630; doi:10.1186/s12938-023-01067-1)
Supplement: Supplementary file 2 — Additional file 2: Table S2. SM Hit Listing of HA sample. [file 12938_2023_1067_MOESM2_ESM.xlsx]

## Sheet: HA
S/M Hit Listing
[HA.xrdml]
21 Hits Sorted on Figure-Of-Merit	Chemical Formula	FOM	J	D	PDF-#	Hits	#d/I	I%	2T(0)		RIR	Space Group	a	b	c	Z	G	CSD#
Hydroxylapatite	Ca5(PO4)3(OH)	0.6	C	C	84-1998	0	93	92	-0.04		1.05	P63/m (176)	9.417	9.417	6.874	2		203027
Hydroxylapatite (Cd-exchanged), syn	Ca3.9(Ca4.7Cd0.7)(PO4)6(OH)1.8	1	C	C	86-1200	1	91	91	-0.04		0.94	P63/m (176)	9.41	9.41	6.875	1		82290
Hydroxylapatite	Ca10(PO4)6(OH)2	1.1	C	C	74-0566	1	95	91	0		1.06	P63/m (176)	9.424	9.424	6.879	1		26205
Hydroxylapatite, syn	Ca9.74(PO4)6(OH)2.08	1.3	C	C	86-1199	1	88	91	-0.02		0.86	P63/m (176)	9.415	9.415	6.879	1		82289
Fluorapatite (OH, Cl-bearing)	Ca4.9101(PO4)3.03Cl.205(OH).165F.75	1.3	C	C	70-0797	1	96	92	-0.04		1.06	P63/m (176)	9.419	9.419	6.872	2		1710
Hydroxylapatite, syn	Ca5(PO4)3OH	1.6	C	C	76-0694	1	106	91	0		0.52	P21/b (14)	9.421	18.843	6.881	4		34457
Fluorapatite	Ca4.895(PO4)2.995Cl.23F.77(OH).35	1.7	C	C	70-0796	1	95	92	-0.02		1.05	P63/m (176)	9.422	9.422	6.874	2		1709
Carbonatehydroxylapatite, F-rich	Ca10(PO4)5CO3(OH)F	1.7	+	D	21-0145	1	20	61	-0.02			P63/m (176)	9.415	9.415	6.866	1
Hydroxylapatite (Cd-exchanged), syn	Ca3.6(Ca4.5Cd0.76)(PO4)6(OH)1.6	2.1	C	C	86-1204	1	93	92	-0.02		1.03	P63/m (176)	9.423	9.423	6.865	1		82294
Hydroxylapatite, syn	Ca9.04(PO4)6(OH)1.68	2.2	C	C	86-1203	1	93	92	-0.02		0.82	P63/m (176)	9.426	9.426	6.865	1		82293
Fluorapatite	Ca5(PO4)3F.94Cl.1	2.2	C	C	84-1997	1	90	91	-0.08		1.08	P63/m (176)	9.397	9.397	6.878	2		203026
Hydroxylapatite, syn	Ca9.42Sr0.18H0.4(PO4)6(OH)1.60	3	C	C	82-1429	1	100	47	-0.02		1.12	P63/m (176)	9.392	9.392	6.89	1		75518
Fluorapatite (Na,Pr,Er-bearing), syn	(Ca9.25Na0.33Pr0.35Er0.12)(P5.81Si0.13)O24(F,OH)2	3.4	C	C	87-2028	1	101	47	-0.04		1.2	P63/m (176)	9.384	9.384	6.89	1		83777
Fluorapatite (Na,Ce,Dy-bearing), syn	(Ca9.11Na0.39Ce0.34Dy0.16)(P5.88Si0.12)O24F2.25	3.5	C	C	87-2027	1	101	47	-0.04		1.23	P63/m (176)	9.387	9.387	6.892	1		83776
Calcium Hydrogen Phosphate Hydroxide	Ca9HPO4(PO4)5OH	3.7	+	X	46-0905	1	34	92	0.04			P63/m (176)	9.441	9.441	6.881	1
Fluorapatite (Na,Eu,Lu-bearing), syn	(Ca9.42Na0.26Eu0.35Lu0.05)(P5.78Si0.14)O24(F,OH)2	3.8	C	C	87-2029	1	102	62	-0.08		1.18	P63/m (176)	9.381	9.381	6.887	1		83778
Hydroxylapatite, syn	Ca8.8(PO4)6(OH)1.92	4.2	C	C	86-1201	1	94	91	0.02		0.89	P63/m (176)	9.435	9.435	6.865	1		82291
Fluorapatite, syn	Ca5(PO4)3F	4.7	C	C	87-2462	0	101	47	-0.1		1.15	P63/m (176)	9.364	9.364	6.881	2		84227
Cesanite	Ca1.5Na3.5(OH).5(SO4)3(H2O).44	6.9	C	C	86-2358	1	94	91	0.08		0.82	P63/m (176)	9.446	9.446	6.895	2		40131
Hydroxylapatite, syn	(Ca7.7Cd0.8)(PO4)6(H2O)2.4	9.3	C	C	82-1944	1	94	79	0.12		1.03	P63/m (176)	9.46	9.46	6.88	1		78048
Calcium Phosphate Borate	Ca9.93(P5.84B0.16O24)(B0.67O1.79)	10.2	C	C	80-0537	1	95	91	0.12		0.93	P-3 (147)	9.456	9.456	6.905	1		68336
