# Supplementary material for: Calcium-to-phosphorus releasing ratio affects osteoinductivity and osteoconductivity of calcium phosphate bioceramics in bone tissue engineering
Source: Biomed Eng Online. 2023 Feb 9;22:12. doi: 10.1186/s12938-023-01067-1 (PMC9912630; doi:10.1186/s12938-023-01067-1)
Supplement: Supplementary file 4 — Additional file 4: Table S4. SM Hit Listing of β-TCP sample. [file 12938_2023_1067_MOESM4_ESM.xlsx]

## Sheet: β-TCP
S/M Hit Listing
[TCP.xrdml]
37 Hits Sorted on Figure-Of-Merit	Chemical Formula	FOM	J	D	PDF-#	Hits	#d/I	I%	2T(0)		RIR	Space Group	a	b	c	Z	G	CSD#
Calcium Copper Phosphate	CuCa10(PO4)7	1.1	+	D	47-0899	0	103	86	-0.06		1.1	R3c (161)	10.413	10.413	37.304	6
Calcium Copper Phosphate	Ca20Cu(PO4)14	1.4	+	D	48-1126	0	123	88	-0.08		1.1	R3c (161)	10.413	10.413	37.312	3
Whitlockite (Mn), syn	Ca9MnH(PO4)7	2.1	C	C	70-0009	0	145	73	-0.08		1.29	R3c (161)	10.438	10.438	37.15	6		13
Whitlockite, syn	Ca3(PO4)2	2.1	+	F	09-0169	0	69	88	-0.02			R-3c (167)	10.429	10.429	37.38	21
Sodium Calcium Phosphate	Ca10Na(PO4)7	2.2	+	D	45-0339	0	85	86	-0.02		1	R3c (161)	10.44	10.44	37.303	6
Calcium Phosphate	Ca3(PO4)2	2.9	C	C	70-2065	0	143	86	0		1.25	R3c (161)	10.439	10.439	37.375	21		6191
Sodium Calcium Iron Phosphate	Na2Ca19Fe0.667(PO4)14	2.9	?	D	47-0895	0	111	88	-0.1		1	R3c (161)	10.402	10.402	37.271	3
Calcium Copper Hydrogen Phosphate	Ca19Cu2H2(PO4)14	3	?	D	46-0412	0	105	88	-0.1		1.1	R3c (161)	10.4	10.4	37.294	3
Lithium Calcium Gadolinium Phosphate	LiCa9Gd0.667(PO4)7	3.2	?	D	48-1194	0	113	86	-0.06		0.9	R3c (161)	10.419	10.419	37.28	6
Calcium Yttrium Phosphate	Ca9Y(PO4)7	3.8	+	D	46-0402	0	124	73	0		0.9	R3c (161)	10.444	10.444	37.324	6
Calcium Iron Phosphate	Ca19Fe2(PO4)14	4	+	D	49-1223	0	118	73	-0.12		1	R3c (161)	10.38	10.38	37.234	3
Calcium Holmium Phosphate	Ca9Ho(PO4)7	4.4	?	D	45-0341	0	88	86	0		0.8	R3c (161)	10.446	10.446	37.325	6
Calcium Indium Phosphate	Ca9In(PO4)7	4.6	+	D	49-0503	0	112	86	-0.1		1.3	R3c (161)	10.401	10.401	37.27	6
Lithium Calcium Phosphate	Ca10Li(PO4)7	5	?	D	45-0550	0	128	88	-0.04		1	R3c (161)	10.421	10.421	37.388	6
Sodium Calcium Hydrogen Iron Phosphate	Na2Ca19H0.667Fe0.667(PO4)14	5.2	?	D	47-0896	0	116	86	-0.08		1.1	R3c (161)	10.413	10.413	37.234	3
Calcium Dysprosium Phosphate	Ca9Dy(PO4)7	5.3	?	D	49-1086	0	82	86	0		0.9	R3c (161)	10.452	10.452	37.342	6
Calcium Cerium Phosphate	Ca19Ce(PO4)14	5.5	?	D	48-1129	0	145	88	0.04		1	R3c (161)	10.456	10.456	37.446	3
Calcium Copper Phosphate	Ca19Cu2(PO4)14	5.5	+	D	46-0403	0	154	54	-0.12		1.1	R3c (161)	10.363	10.363	37.242	3
Calcium Erbium Phosphate	Ca9Er(PO4)7	5.6	?	D	45-0344	0	89	88	-0.04		0.8	R3c (161)	10.441	10.441	37.311	6
Lithium Calcium Neodymium Phosphate	LiCa9Nd0.667(PO4)7	5.9	?	D	48-1149	0	146	88	-0.04		1	R3c (161)	10.429	10.429	37.356	6
Sodium Calcium Neodymium Phosphate	NaCa9Nd0.667(PO4)7	6	?	D	48-1123	0	131	86	0.04		1	R3c (161)	10.458	10.458	37.401	6
Calcium Scandium Phosphate	Ca9Sc(PO4)7	6.1	?	D	50-0340	0	102	73	-0.12		1.1	R3c (161)	10.389	10.389	37.199	6
Calcium Magnesium Lanthanum Phosphate	Ca8MgLa(PO4)7	6.3	?	D	46-0801	0	113	86	-0.12		0.9	R3c (161)	10.387	10.387	37.257	6
Calcium Magnesium Phosphate	Ca2.86Mg0.14(PO4)2	6.4	C	C	70-0681	0	154	76	-0.1		0.89	R3c (161)	10.401	10.401	37.316	21		1490
Potassium Calcium Zinc Phosphate	Ca9ZnK(PO4)7	6.6	?	D	50-0344	0	94	54	-0.1		1	R3c (161)	10.414	10.414	37.125	6
Potassium Calcium Phosphate	Ca10K(PO4)7	6.6	+	D	45-0138	0	98	73	0.02		1.1	R3c (161)	10.472	10.472	37.272	6
Calcium Cerium Hydrogen Phosphate	Ca19CeH(PO4)14	6.7	?	D	49-1090	0	97	88	0.04		0.9	R3c (161)	10.451	10.451	37.464	3
Potassium Calcium Iron Phosphate	K3Ca28.5Fe(PO4)21	6.8	?	D	48-1195	0	111	54	-0.04		1.1	R3c (161)	10.439	10.439	37.213	2
Calcium Bismuth Phosphate	Ca9Bi(PO4)7	6.9	+	D	46-0408	0	122	88	0.06		0.9	R3c (161)	10.464	10.464	37.456	6
Calcium Manganese Phosphate	Ca19Mn2(PO4)14	7.5	+	D	48-1193	0	113	54	-0.12		1	R3c (161)	10.363	10.363	37.229	3
Calcium Magnesium Cerium Phosphate	Ca8MgCe(PO4)7	8.2	?	D	46-0409	0	104	73	-0.12		1	R3c (161)	10.384	10.384	37.223	6
Sodium Calcium Neodymium Phosphate	Ca18Na3Nd(PO4)14	8.5	?	D	46-0234	0	92	86	0.04			R	10.457	10.457	37.38	3
Calcium Magnesium Neodymium Phosphate	Ca8MgNd(PO4)7	8.6	?	D	45-0342	0	98	54	-0.12		0.8	R3c (161)	10.377	10.377	37.176	6
Calcium Neodymium Phosphate	Ca9Nd(PO4)7	8.8	?	D	45-0346	0	91	88	0.06		0.9	R3c (161)	10.466	10.466	37.46	6
Calcium Magnesium Cerium Phosphate	Ca17Mg2Ce(PO4)14	10	?	D	48-1125	0	108	86	0.06		0.8	R3c (161)	10.453	10.453	37.474	3
Lithium Silver Sulfate	LiAgSO4	10	?	D	46-0211	0	4	73	0.08			I-43m (217)	5.77	5.77	5.77
Calcium Praseodymium Phosphate	Ca9Pr(PO4)7	10.5	?	D	50-0341	0	106	88	0.08		1	R3c (161)	10.468	10.468	37.49	6
